# Supplementary material for: Genomic and physiological variability within Group II (non-proteolytic) Clostridium botulinum
Source: BMC Genomics. 2013 May 16;14:333. doi: 10.1186/1471-2164-14-333 (PMC3672017; doi:10.1186/1471-2164-14-333)
Supplement: Additional file 1 — SNPs, indel and ribosomal RNA assembly differences between the Eklund17B (NRP) and Eklund 17B (JGI) sequences. [file 1471-2164-14-333-S1.xlsx]

## Sheet: beklund3.diffgff
##gff-version 3
##sequence-region BEklund17BUSA 1 3800327
#!Date 2010-10-07
#!Type DNA
#!Source-version EMBOSS 6.2.0
BEklund17BUSA	diffseq	sequence_conflict	1	174	1	+	.	ID="BEklund17BUSA.1";note="Insertion of 174 bases in BEklund17BUSA";replace=""
BEklund17BUSA	diffseq	sequence_conflict	10849	10849	1	+	.	ID="BEklund17BUSA.2";note="SNP in CB17BNorwich";replace="t"
BEklund17BUSA	diffseq	sequence_conflict	11148	11151	1	+	.	ID="BEklund17BUSA.3";note="CB17BNorwich";replace="cgac"
BEklund17BUSA	diffseq	sequence_conflict	202068	202068	1	+	.	ID="BEklund17BUSA.4";note="SNP in CB17BNorwich";replace="t"
BEklund17BUSA	diffseq	sequence_conflict	203675	203676	1	+	.	ID="BEklund17BUSA.5";note="CB17BNorwich";replace="a"
BEklund17BUSA	diffseq	sequence_conflict	248492	248492	1	+	.	ID="BEklund17BUSA.6";note="Insertion of 1 bases in BEklund17BUSA";replace=""
BEklund17BUSA	diffseq	sequence_conflict	348322	348322	1	+	.	ID="BEklund17BUSA.7";note="SNP in CB17BNorwich";replace="g"
BEklund17BUSA	diffseq	sequence_conflict	438293	438293	1	+	.	ID="BEklund17BUSA.8";note="SNP in CB17BNorwich";replace="t"
BEklund17BUSA	diffseq	sequence_conflict	505734	505734	1	+	.	ID="BEklund17BUSA.9";note="Insertion of 1 bases in BEklund17BUSA";replace=""
BEklund17BUSA	diffseq	sequence_conflict	782366	782366	1	+	.	ID="BEklund17BUSA.10";note="Insertion of 1 bases in BEklund17BUSA";replace=""
BEklund17BUSA	diffseq	sequence_conflict	789466	789466	1	+	.	ID="BEklund17BUSA.11";note="Insertion of 1 bases in BEklund17BUSA";replace=""
BEklund17BUSA	diffseq	sequence_conflict	892350	892350	1	+	.	ID="BEklund17BUSA.12";note="Insertion of 1 bases in BEklund17BUSA";replace=""
BEklund17BUSA	diffseq	sequence_conflict	894222	894222	1	+	.	ID="BEklund17BUSA.13";note="Insertion of 1 bases in BEklund17BUSA";replace=""
BEklund17BUSA	diffseq	sequence_conflict	1047714	1047714	1	+	.	ID="BEklund17BUSA.14";note="SNP in CB17BNorwich";replace="g"
BEklund17BUSA	diffseq	sequence_conflict	1333912	1333912	1	+	.	ID="BEklund17BUSA.15";note="SNP in CB17BNorwich";replace="a"
BEklund17BUSA	diffseq	sequence_conflict	1371300	1371300	1	+	.	ID="BEklund17BUSA.16";note="Insertion of 1 bases in BEklund17BUSA";replace=""
BEklund17BUSA	diffseq	sequence_conflict	1566718	1566718	1	+	.	ID="BEklund17BUSA.17";note="Insertion of 1 bases in BEklund17BUSA";replace=""
BEklund17BUSA	diffseq	sequence_conflict	1584385	1584385	1	+	.	ID="BEklund17BUSA.18";note="Insertion of 1 bases in BEklund17BUSA";replace=""
BEklund17BUSA	diffseq	sequence_conflict	1625484	1625484	1	+	.	ID="BEklund17BUSA.19";note="SNP in CB17BNorwich";replace="a"
BEklund17BUSA	diffseq	sequence_conflict	1743654	1743654	1	+	.	ID="BEklund17BUSA.20";note="Insertion of 1 bases in BEklund17BUSA";replace=""
BEklund17BUSA	diffseq	sequence_conflict	1772933	1772933	1	+	.	ID="BEklund17BUSA.21";note="Insertion of 1 bases in BEklund17BUSA";replace=""
BEklund17BUSA	diffseq	sequence_conflict	1774129	1774129	1	+	.	ID="BEklund17BUSA.22";note="Insertion of 1 bases in BEklund17BUSA";replace=""
BEklund17BUSA	diffseq	sequence_conflict	1942890	1942890	1	+	.	ID="BEklund17BUSA.23";note="Insertion of 1 bases in BEklund17BUSA";replace=""
BEklund17BUSA	diffseq	sequence_conflict	1947689	1947690	1	+	.	ID="BEklund17BUSA.24";note="Insertion of 2 bases in BEklund17BUSA";replace=""
BEklund17BUSA	diffseq	sequence_conflict	2031272	2031272	1	+	.	ID="BEklund17BUSA.25";note="CB17BNorwich";replace="tct"
BEklund17BUSA	diffseq	sequence_conflict	2031286	2031287	1	+	.	ID="BEklund17BUSA.26";note="CB17BNorwich";replace="acta"
BEklund17BUSA	diffseq	sequence_conflict	2107496	2107496	1	+	.	ID="BEklund17BUSA.27";note="SNP in CB17BNorwich";replace="a"
BEklund17BUSA	diffseq	sequence_conflict	2179609	2179613	1	+	.	ID="BEklund17BUSA.28";note="Insertion of 5 bases in BEklund17BUSA";replace=""
BEklund17BUSA	diffseq	sequence_conflict	2298469	2298469	1	+	.	ID="BEklund17BUSA.29";note="Insertion of 1 bases in BEklund17BUSA";replace=""
BEklund17BUSA	diffseq	sequence_conflict	2364917	2364917	1	+	.	ID="BEklund17BUSA.30";note="SNP in CB17BNorwich";replace="a"
BEklund17BUSA	diffseq	sequence_conflict	2385949	2385955	1	+	.	ID="BEklund17BUSA.31";note="CB17BNorwich";replace="taattacat"
BEklund17BUSA	diffseq	sequence_conflict	2504348	2504348	1	+	.	ID="BEklund17BUSA.32";note="SNP in CB17BNorwich";replace="g"
BEklund17BUSA	diffseq	sequence_conflict	2509080	2509080	1	+	.	ID="BEklund17BUSA.33";note="Insertion of 1 bases in BEklund17BUSA";replace=""
BEklund17BUSA	diffseq	sequence_conflict	2751038	2751039	1	+	.	ID="BEklund17BUSA.34";note="Insertion of 2 bases in BEklund17BUSA";replace=""
BEklund17BUSA	diffseq	sequence_conflict	2912829	2913461	1	+	.	ID="BEklund17BUSA.35";note="Insertion of 633 bases in BEklund17BUSA";replace=""
BEklund17BUSA	diffseq	sequence_conflict	3437925	3437928	1	+	.	ID="BEklund17BUSA.36";note="CB17BNorwich";replace="aaaa"
BEklund17BUSA	diffseq	sequence_conflict	3557459	3557459	1	+	.	ID="BEklund17BUSA.37";note="Insertion of 1 bases in BEklund17BUSA";replace=""
BEklund17BUSA	diffseq	sequence_conflict	3557728	3557728	1	+	.	ID="BEklund17BUSA.38";note="SNP in CB17BNorwich";replace="g"
BEklund17BUSA	diffseq	sequence_conflict	3592549	3592549	1	+	.	ID="BEklund17BUSA.39";note="SNP in CB17BNorwich";replace="t"
BEklund17BUSA	diffseq	sequence_conflict	3606968	3606968	1	+	.	ID="BEklund17BUSA.40";note="SNP in CB17BNorwich";replace="a"
BEklund17BUSA	diffseq	sequence_conflict	3607270	3607275	1	+	.	ID="BEklund17BUSA.41";note="CB17BNorwich";replace="ggaacc"
BEklund17BUSA	diffseq	sequence_conflict	3607634	3607634	1	+	.	ID="BEklund17BUSA.42";note="SNP in CB17BNorwich";replace="a"
BEklund17BUSA	diffseq	sequence_conflict	3686061	3704670	1	+	.	ID="BEklund17BUSA.43";note="Insertion of 18610 bases in BEklund17BUSA";replace=""
BEklund17BUSA	diffseq	sequence_conflict	3707003	3707003	1	+	.	ID="BEklund17BUSA.44";note="SNP in CB17BNorwich";replace="a"
BEklund17BUSA	diffseq	sequence_conflict	3722070	3722070	1	+	.	ID="BEklund17BUSA.45";note="SNP in CB17BNorwich";replace="g"
BEklund17BUSA	diffseq	sequence_conflict	3722412	3722415	1	+	.	ID="BEklund17BUSA.46";note="CB17BNorwich";replace="atca"
